# Supplementary material for: Enhancement of 3D Printability by FDM and Electrical Conductivity of PLA/MWCNT Filaments Using Lignin as Bio-Dispersant
Source: Polymers (Basel). 2023 Feb 17;15(4):999. doi: 10.3390/polym15040999 (PMC9960198; doi:10.3390/polym15040999)
Supplement: Supplementary file 1 [file polymers-15-00999-s001.zip]

Archive with 1 entries (1 files):
- polymers-2222430-supplementary.pdf
